# Supplementary material for: Effect of PFOA exposure on diminished ovarian reserve and its metabolism
Source: Reprod Biol Endocrinol. 2023 Feb 1;21:16. doi: 10.1186/s12958-023-01056-y (PMC9890749; doi:10.1186/s12958-023-01056-y)
Supplement: Supplementary file 1 — Additional file 1: Supplementary table 1. PFOA concentration in different groups. [file 12958_2023_1056_MOESM1_ESM.xlsx]

## Sheet: LCMS
Supplementary table 1：PFOA concentration in different groups
	DOR	NOR	PCOS
Number	PFOA	PFOA	PFOA
8	14.2926	3.54506	0.185723
11	15.394	3.29863	0.899376
12	36.5201	2.28811	0.827458
17	485.427	2.71862	2.25476
60	105.357	3.85009	0.455418
74	10.2114	2.14311	0.596489
75	155.823	2.54356	0.680854
108	182.235	2.44289	0.507973
142	84.3041	4.44363	0.532868
143	13.7576	1.69007	0.516272
217	24.4776	3.74791	0.980976
227	62.8558	2.42636	0.426967
232	9.92792	3.53604	0.613679
235	33.0304	4.8869	0.85018
301	13.5017	3.63522	0.728472
308	13.9623	3.32267	0.753367
332	188.507	2.44364	0.616445
346	337.596	3.13409	0.586807
382	308.994	3.64123	0.743685
402	103.848	2.66527	0.870926
430	38.6677	2.67729	0.781027
453	4.45104	3.16039	0.599848
455	8.97223	2.55784	0.727089
492	221.248	5.23701	1.12679
504	0.44712	28.889	0.862627

## Sheet: DOR
Clinical data in DOR group
Number	Number	Age	BMI	infertile year	infertile type（primary 0，secondary 1）	telephone	age of menarche	menstrual cycle	gravidity	parity	abortion	IVF history	FSH	LH	E2	AMH	ROV	LOV	AFC	protocol	IVF/ICSI	oocyte retrieval	MII	2PN	1-grade embryo	2-grade embryo	3-grade embryo	4-grade embryo
1	8	39	23.7	5	0	18995457128	13	30	0	0	0	0	9.91	4.04	36.46	0.252	2	1	3	PPOS	IVF	4	4	3	0	1	1	1
2	11	37	23	1	1	13619327625	14	30	2	0	2	0	3.6	6.7	229	0.57	2	2	4	PPOS	IVF	6	5	3	0	1	2	0
3	12	36	17.2	2	1	18393017776	11	25	3	1	2	1	17.9	5	92.9	0.326	1	2	4	PPOS	IVF	6	4	2	0	1	1	0
4	17	38	19.5	1	1	13830993086	16	28	2	2	0	0	5.7	3.8	115	0.544	2	2	4	PPOS	IVF	5	5	5	0	1	4	0
5	60	31	21.6	2	0	15097143808	13	25	0	0	0	0	17.5	8.2	72.3	0.329	1	3	4	PPOS	ICSI	2	2	2	0	0	2	0
6	74	32	20.7	3	1	18093705141	13	30	1	0	1	0	25.7	11	32.4	0.283	4	2	6	PPOS	IVF	3	0	0	0	0	0	0
7	75	33	31.3	2	0	15009417291	11	30	0	0	0	0	7	5.3	24.3	1.135	5	0	5	PPOS	IVF	6	5	5	0	3	2	0
8	108	32	23.8	2	1	15379001025	12	28	2	1	1	1	8.5	5.1	43.2	1.07	2	2	4	PPOS	IVF	2	2	2	0	0	1	1
9	142	33	22.1	5	0	15309319381	12	25	0	0	0	0	10.4	3.2	29.2	0.941	3	1	4	PPOS	IVF	2	2	2	0	1	1	0
10	143	36	21.2	1	0	18097566986	13	55	0	0	0	0	6.1	2.1	45.6	0.06	1	3	4	PPOS	IVF	3	3	3	0	0	1	2
11	217	31	24.1	3	1	15682778219	15	45	1	0	1	0	6.2	1.4	21	0.396	1	3	4	PPOS	IVF	3	3	2	0	1	1	0
12	227	33	26.2	6	0	13309312070	13	28	0	0	0	0	9.3	1.9	35.5	0.301	3	2	5	PPOS	ICSI	4	4	4	0	2	1	1
13	232	32	23.6	2	0	13919890114	13	29	0	0	0	0	8	3.9	23	0.884	2	2	4	PPOS	ICSI	3	2	1	0	0	1	0
14	235	34	27.9	5	0	13679977086	11	23	0	0	0	0	3	1.7	11.3	0.06	1	2	3	PPOS	ICSI	3	2	0	0	0	0	0
15	301	36	29	5	0	13993129933	14	32	0	0	0	0	5	4.4	55.2	0.357	3	4	7	PPOS	IVF	3	3	1	0	1	0	0
16	308	38	21.1	8	1	13519656115	18	24	2	1	1	0	9.4	8	30.1	0.06	1	2	3	PPOS	ICSI	4	3	2	0	0	2	0
17	332	32	27.9	1	1	17789591165	12	26	3	1	2	0	9.7	2.8	13.3	0.385	2	3	5	PPOS	IVF	4	3	3	0	1	0	2
18	346	34	21.2	7	0	15294353604	13	37	0	0	0	0	13.3	3.6	34.5	0.334	2	1	3	PPOS	IVF	2	2	2	0	0	2	0
19	382	28	25.6	7	0	13085992836	13	25	0	0	0	0	11.2	10.9	5	0.594	1	4	5	PPOS	ICSI	3	3	2	0	2	0	0
20	402	35	25.6	2	0	18293219297	13	38	0	0	0	0	8.64	8.44	13.5	0.849	3	2	5	PPOS	IVF	3	3	2	0	2	0	0
21	430	36	17.3	10	1	13519713889	14	28	0	0	0	0	2.7	3.8	34.6	0.549	5	0	5	PPOS	IVF	5	3	2	0	1	1	0
22	453	36	30.9	3	1	18194445450	14	28	1	1	0	0	12.5	5.7	21.1	0.794	3	1	4	PPOS	ICSI	3	3	2	0	1	1	0
23	455	39	24	1	1	18393723052	17	25	3	1	2	0	8.2	4.8	157	0.47	4	1	5	PPOS	IVF	3	3	3	0	1	2	0
24	492	29	17.3	1	1	18794279678	13	27	1	0	1	0	7.3	2.2	43.3	1.623	6	8	14	PPOS	IVF	3	1	0	0	1	0	0
25	504	30	22.6	7	1	13519610623	15	30	3	1	2	0	14.7	8.3	21	0.999	3	2	5	PPOS	IVF	2	0	0	0	0	0	0

## Sheet: NOR
Clinical data in NOR group
Number	Number	Age	BMI	infertile year	infertile type（primary 0，secondary 1）	telephone	age of menarche	menstrual cycle	gravidity	parity	abortion	IVF history	FSH	LH	E2	AMH	ROV	LOV	AFC	protocol	IVF/ICSI	oocyte retrieval	MII	2PN	1-grade embryo	2-grade embryo	3-grade embryo	4-grade embryo
1	24	32	23.3	3	0	18794885331	14	28	0	0	0	0	7.6	5.1	31	2.921	3	9	12	PPOS	ICSI	16	15	12	0	9	3	0
2	92	28	22.6	1	1	13993267989	14	31	2	0	2	0	8.4	4.3	66.6	2.05	8	7	15	PPOS	ICSI	9	7	7	0	6	1	0
3	199	39	27.9	2	1	18394985283	16	27	4	4	0	0	11.3	4.1	34.55	1.414	3	4	7	PPOS	ICSI	6	5	5	0	2	3	0
4	208	29	19.1	1	1	13639319229	13	25	2	0	2	0	6.8	4.5	30.8	1.163	3	3	6	PPOS	IVF	8	6	5	0	5	0	0
5	213	36	25.4	1	0	18993553739	15	28	3	1	2	1	7.9	7.2	50	2.092	4	6	10	PPOS	ICSI	13	11	9	0	3	1	4
6	233	38	20.5	8	0	13014147852	12	28	0	0	0	0	6.4	4.7	42	1.094	6	3	9	PPOS	IVF	4	2	1	0	0	0	1
7	255	34	25.6	6	0	15095339384	13	29	0	0	0	1	8.5	3.4	11.8	1.352	1	2	3	PPOS	IVF	0	0	0	0	0	0	0
8	257	31	22	3	0	13669303424	13	27	0	0	0	0	11	9.9	51.2	1.929	8	6	14	PPOS	IVF	10	8	5	0	3	0	4
9	298	37	23.6	2	1	18693161128	14	29	2	1	1	1	8.6	4.8	48.9	2.749	4	5	9	PPOS	ICSI	11	11	8	0	4	4	0
10	341	32	24	2	1	18709356932	13	45	1	0	1	0	7.6	6.7	34.2	2.375	3	2	5	PPOS	IVF	8	6	5	0	0	4	1
11	342	31	21.7	3	0	15393267326	13	28	0	0	0	0	7.5	4.8	27.5	1.587	6	7	13	PPOS	ICSI	14	11	10	0	6	3	0
12	354	39	22.7	2	1	15101366600	12	28	0	0	0	2	6.7	5.6	34.6	1.354	2	5	7	PPOS	IVF	6	6	5	0	3	1	1
13	388	25	22.2	3	0	18298671391	13	29	0	0	0	0	12.2	5.6	31.9	2.683	10	7	17	PPOS	IVF	16	16	15	0	9	9	0
14	403	30	21.5	0	1	17394246450	13	28	1	0	1	2	5.6	3.4	24.3	2.026	7	7	14	PPOS	IVF	12	11	10	0	2	2	5
15	413	31	25.1	1	1	18394805816	14	63	1	0	1	0	7.9	13.4	36.9	2.22	5	8	13	PPOS	ICSI	9	8	8	0	3	1	2
16	437	31	20.4	1	1	18794310057	15	28	2	0	2	1	4.9	3	28.3	3.034	5	6	11	PPOS	ICSI	14	12	8	0	1	2	4
17	461	34	20.4	4	0	15293946267	12	27	0	0	0	0	7.3	4	34.8	2.589	8	4	12	PPOS	ICSI	10	2	0	0	0	0	0
18	485	26	20.7	2	0	18693535210	14	27	0	0	0	0	6.4	3.9	20.9	1.931	3	9	12	PPOS	IVF	7	7	7	0	0	3	4
19	528	30	31.1	4	0	13519433720	12	32	0	0	0	1	7.3	6.4	14.5	1.707	4	6	10	PPOS	IVF	7	7	4	0	1	2	1
20	561	35	18.8	1	1	15293030058	13	35	2	0	2	0	6.7	8.9	45.3	1.892	5	3	8	PPOS	ICSI	7	5	3	0	2	1	9
21	566	30	24.1	5	1	13579751886	13	30	1	1	0	1	6.6	3.1	61.6	1.13	10	6	16	PPOS	IVF	6	6	6	0	3	3	0
22	568	29	22.9	3	0	17793365332	11	29	0	0	0	1	5.3	2.4	35.6	1.662	7	7	14	PPOS	ICSI	13	13	8	0	4	4	0
23	580	33	22.1	3	1	15101475088	13	28	0	0	0	0	5.5	21	23.4	1.526	4	4	8	PPOS	IVF	7	7	7	0	3	3	1
24	582	31	20.7	2	0	13919907037	12	23	0	0	0	1	16.5	7.9	65.6	1.673	5	1	6	PPOS	IVF	6	6	6	0	0	3	2
25	586	31	22.1	1	0	13139234524	13	28	0	0	0	0	5.6	4.3	33.6	1.35	9	5	14	PPOS	IVF	13	13	13	1	4	7	0

## Sheet: PCOS
Clinical data in PCOS group
Number	Number	Age	BMI	infertile year	infertile type（primary 0，secondary 1）	telephone	age of menarche	menstrual cycle	gravidity	parity	abortion	IVF history	FSH	LH	E2	AMH	ROV	LOV	AFC	protocol	IVF/ICSI	oocyte retrieval	MII	2PN	1-grade embryo	2-grade embryo	3-grade embryo	4-grade embryo
1	51	32	23.3	1	1	13099212935	13	35	2	1	1	1	5.4	11.4	31.6	7.347	13	15	28	PPOS	ICSI	16	12	11	0	6	4	1
2	104	34	21.5	7	1	13993203620	14	35	1	0	1	2	6.2	15.7	95.7	4.977	13	7	20	Antagonist	ICSI	18	12	7	0	2	1	2
3	147	24	21.3	3	0	18993954102	15	65	0	0	0	0	4.15	5.99	19.3	8.833	14	9	23	Antagonist	ICSI	27	23	16	0	7	8	1
4	150	27	20.2	2	0	15293198549	14	30	0	0	0	0	6.5	4.3	42.1	6.25	10	9	19	Antagonist	IVF	15	15	14	1	6	6	1
5	156	29	15.6	9	0	13893940605	16	30	0	0	0	0	8.5	6.3	60.8	5.421	14	14	28	Antagonist	ICSI	23	15	15	0	9	3	2
6	168	25	21.4	5	1	16619830263	14	28	0	0	0	1	6.9	5.2	40	9.036	7	10	17	PPOS	ICSI	12	9	9	0	3	3	3
7	172	31	31.3	1	0	13359450131	12	40	0	0	0	0	7.1	21.1	5	9.594	18	20	38	Antagonist	IVF	34	34	32	0	20	9	3
8	173	35	24.8	2	0	13619312535	13	30	0	0	0	0	5.3	3.2	29.5	4.432	8	10	18	Antagonist	IVF	16	11	9	0	4	3	2
9	174	34	21.7	1	0	17393961999	14	30	0	0	0	0	4.3	4.5	21.3	6.754	8	5	13	Antagonist	IVF	25	19	14	0	4	4	8
10	207	32	22.6	5	0	18893822223	16	50	0	0	0	0	5.5	4.1	22.3	3.14	8	7	15	Antagonist	RICSI	17	17	14	0	5	6	3
11	234	31	30.1	10	1	15339403772	14	45	1	0	1	0	5.9	7.9	37.1	5.45	16	16	32	PPOS	IVF	14	14	10	0	5	4	1
12	244	37	30.9	4	0	15101369492	14	45	0	0	0	1	5	10.4	59.9	18	20	20	40	Antagonist	IVF	15	15	12	0	12	1	1
13	256	25	22.6	3	0	18293730098	14	30	0	0	0	0	5.8	13.7	28.1	11.674	20	20	40	Antagonist	IVF	36	25	15	0	5	7	5
14	277	31	20.5	4	0	15101410986	13	100	0	0	0	0	4.9	13.2	50.18	15.596	13	16	29	PPOS	ICSI	18	14	9	0	3	5	0
15	295	26	27	1	0	18793832563	12	35	0	0	0	0	6.1	5.4	44.7	14.316	9	14	23	PPOS	IVF	17	13	5	0	6	3	1
16	314	26	29.3	1	0	13321252704	13	30	0	0	0	0	5.2	10.3	15.6	5.828	16	12	28	PPOS	IVF	24	24	22	0	18	5	0
17	322	32	18	1	1	18993118886	14	40	2	1	1	0	6.8	4.1	14.6	5.828	9	9	18	PPOS	ICSI	21	21	16	0	2	3	11
18	336	27	22.7	1	1	18209437970	12	41	1	0	1	0	5.4	7.8	56.1	6.926	7	9	16	PPOS	ICSI	14	14	12	0	9	3	0
19	348	24	25.4	1	0	15379013800	12	45	0	0	0	0	6.2	8.5	33.3	7.8	16	13	29	PPOS	IVF	25	24	19	0	8	9	4
20	350	32	25.7	3	0	18809311523	12	23	0	0	0	0	6.2	7.7	23.3	2.242	6	10	16	PPOS	IVF	11	11	8	0	4	1	5
21	423	23	23	2	0	18089445207	12	45	0	0	0	0	4.3	16.4	28.1	14.156	16	18	34	PPOS	ICSI	19	19	15	0	5	6	3
22	440	34	26.7	1	0	18419926597	14	105	0	0	0	0	5.9	8.9	31.5	14.845	16	16	32	PPOS	IVF	9	8	7	0	5	1	1
23	450	31	23	2	0	18993737620	13	90	0	0	0	0	6.7	10.9	34.5	18	27	27	54	PPOS	IVF	15	13	8	0	11	0	0
24	496	32	19.5	5	1	15293546189	16	60	1	0	1	0	5.3	14.4	20.3	8.93	10	15	26	PPOS	IVF	22	21	18	0	0	6	15
25	533	32	25.3	9	0	18089429735	13	25	0	0	0	0	4.5	1.9	42.1	4.696	11	13	24	PPOS	IVF	22	14	14	0	4	8	2
